# Supplementary material for: Diversity and distribution of genetic variation in gammarids: Comparing patterns between invasive and non‐invasive species
Source: Ecol Evol. 2017 Aug 22;7(19):7687–98. doi: 10.1002/ece3.3208 (PMC5632605; doi:10.1002/ece3.3208)
Supplement: Supplementary file 9 [file ECE3-7-7687-s009.txt]

BankIt2021625 Seq1	MF187967
BankIt2021625 Seq2	MF187968
BankIt2021625 Seq3	MF187969
BankIt2021625 Seq4	MF187970
BankIt2021625 Seq5	MF187971
BankIt2021625 Seq6	MF187972
BankIt2021625 Seq7	MF187973
BankIt2021625 Seq8	MF187974
BankIt2021625 Seq9	MF187975
BankIt2021643 Seq1	MF187976
BankIt2021643 Seq2	MF187977
BankIt2021643 Seq3	MF187978
BankIt2021643 Seq4	MF187979
BankIt2021643 Seq5	MF187980
BankIt2021643 Seq6	MF187981
BankIt2021643 Seq8	MF187982
BankIt2021643 Seq9	MF187983
BankIt2021643 Seq10	MF187984
BankIt2021643 Seq11	MF187985
BankIt2021643 Seq12	MF187986
BankIt2021643 Seq13	MF187987
BankIt2021643 Seq14	MF187988
BankIt2021643 Seq15	MF187989
BankIt2021643 Seq16	MF187990
BankIt2021643 Seq17	MF187991
BankIt2021643 Seq18	MF187992
BankIt2021643 Seq19	MF187993
BankIt2021643 Seq20	MF187994
BankIt2021643 Seq21	MF187995
BankIt2021643 Seq22	MF187996
BankIt2021643 Seq23	MF187997
BankIt2021643 Seq24	MF187998
BankIt2021643 Seq25	MF187999
BankIt2021644 Seq1	MF188000
BankIt2021644 Seq2	MF188001
BankIt2021644 Seq3	MF188002
BankIt2021644 Seq4	MF188003
BankIt2021644 Seq5	MF188004
BankIt2021644 Seq6	MF188005
BankIt2021644 Seq7	MF188006
BankIt2021644 Seq8	MF188007
BankIt2021644 Seq9	MF188008
BankIt2021646 Seq1	MF188009
BankIt2021646 Seq2	MF188010
BankIt2021646 Seq3	MF188011
BankIt2021646 Seq4	MF188012
BankIt2021646 Seq5	MF188013
BankIt2021646 Seq6	MF188014
BankIt2021650 Seq1	MF188015
BankIt2021650 Seq2	MF188016
BankIt2021650 Seq3	MF188017
BankIt2021650 Seq4	MF188018
BankIt2021650 Seq5	MF188019
BankIt2021650 Seq6	MF188020
BankIt2021650 Seq7	MF188021
BankIt2021650 Seq8	MF188022
BankIt2021650 Seq9	MF188023
BankIt2021650 Seq10	MF188024
BankIt2021650 Seq11	MF188025
BankIt2021650 Seq12	MF188026
BankIt2021650 Seq13	MF188027
BankIt2021650 Seq14	MF188028
BankIt2021650 Seq15	MF188029
BankIt2021650 Seq16	MF188030
BankIt2021650 Seq18	MF188031
BankIt2021650 Seq19	MF188032
BankIt2021650 Seq20	MF188033
BankIt2021650 Seq21	MF188034
BankIt2021650 Seq22	MF188035
BankIt2021650 Seq23	MF188036
BankIt2021650 Seq24	MF188037
BankIt2021650 Seq25	MF188038
BankIt2021651 Seq1	MF188039
BankIt2021651 Seq2	MF188040
BankIt2021651 Seq3	MF188041
BankIt2021651 Seq4	MF188042
BankIt2021651 Seq5	MF188043
BankIt2021651 Seq6	MF188044
BankIt2021651 Seq7	MF188045
BankIt2021651 Seq8	MF188046
BankIt2021651 Seq9	MF188047
BankIt2021651 Seq10	MF188048
BankIt2021651 Seq11	MF188049
BankIt2021651 Seq12	MF188050
BankIt2021651 Seq13	MF188051
BankIt2021651 Seq15	MF188052
BankIt2021651 Seq16	MF188053
BankIt2021651 Seq17	MF188054
BankIt2021651 Seq18	MF188055
BankIt2021651 Seq19	MF188056
BankIt2021651 Seq20	MF188057
BankIt2021651 Seq21	MF188058
BankIt2021651 Seq22	MF188059
BankIt2021651 Seq23	MF188060
BankIt2021651 Seq24	MF188061
BankIt2021651 Seq25	MF188062
BankIt2021651 Seq26	MF188063
BankIt2021651 Seq27	MF188064
BankIt2021651 Seq28	MF188065
BankIt2021651 Seq29	MF188066
BankIt2021651 Seq30	MF188067
BankIt2021651 Seq31	MF188068
BankIt2021651 Seq32	MF188069
BankIt2021651 Seq33	MF188070
BankIt2021651 Seq34	MF188071
